# Supplementary material for: Biological Response of Planktic Foraminifera to Decline in Seawater pH
Source: Biology (Basel). 2022 Jan 9;11(1):98. doi: 10.3390/biology11010098 (PMC8773009; doi:10.3390/biology11010098)
Supplement: Supplementary file 1 [file biology-11-00098-s001.zip]

Archive with 2 entries (2 files):
- Supplement Figures and Tables.pdf
- Supporting Table S1.xlsx
